# Supplementary material for: Chiari-like Malformation and Syringomyelia in Pomeranians: A Longitudinal Study
Source: Vet Sci. 2025 Jul 18;12(7):677. doi: 10.3390/vetsci12070677 (PMC12299236; doi:10.3390/vetsci12070677)
Supplement: Supplementary file 1 [file vetsci-12-00677-s001.zip]

Archive with 1 entries (1 files):
- vetsci-3752039-supplementary.pdf
